# Supplementary material for: Herbivore functions in the hot-seat: Resilience of Acanthurus triostegus to marine heatwaves
Source: PLoS One. 2025 Jan 31;20(1):e0318410. doi: 10.1371/journal.pone.0318410 (PMC11785343; doi:10.1371/journal.pone.0318410)
Supplement: S1 Table. Raw data — (CSV) [file pone.0318410.s003.csv]

Supplementary Information 3
Article title: Herbivore functions in the hot-seat: Resilience of Acanthurus triostegus to marine heatwaves
Journal name: Coral reefs
Author names: Taylor Souza, Jeroen Brijs, Leon Tran, Larry Crowder, and Jacob L. Johansen
Corresponding author: Taylor Souza, Stanford Doerr School of Sustainability, taysouza@stanford.edu
Supp. Info. 3 Raw data used in the statistical analyses within 'Herbivore functions in the hot-seat: Resilience of Acanthurus triostegus to marine heatwaves'
Treatment	ID	Pre trial body mass (g)	Post trial body mass (g)	Change in body mass per day (%)	Mean Bite Counts (bites/min)	Mean Activity (% time active)	SMR (mg O2/h/kg)	Comments
Winter	ATW1	47.3	51.56	1.501057082	5.646666667	100	122.9810645	Good traces, no reason to exclude
Winter	ATW2	48.56	51.94	1.160076881	5.213333333	94.44444444	149.6658897	Good traces, no reason to exclude
Winter	ATW3	69.45	72.85	0.815934725	3.046666667	97.43333333		Stressed/active in respirometer, MO2 data excluded as we did not capture true SMR
Winter	ATW4	79.98	81.13	0.239643244	1.4	100		Stressed/active in respirometer, MO2 data excluded as we did not capture true SMR
Winter	ATW5	95.73	99.88	0.722518194	5.04	99.84444444		Died during respirometry due to equipment failure
Winter	ATW6	42.26	43.72	0.575800599	2.606666667	96.15555556	138.9420136	Good traces, no reason to exclude
Winter	ATW7	55.45	60.6	1.547941088	6.286666667	95.72222222	108.258367	Good traces, no reason to exclude
Winter	ATW8	50.06	50.32	0.086562791	0.313333333	71.73333333	146.3103118	Good traces, no reason to exclude
Winter	ATW9	73.18	71.86	-0.300628587	0.006666667	94.32222222		Died during respirometry due to equipment failure
Winter	ATW10	76.79	76.89	0.021704215	0.886666667	97.14444444	126.3229809	Good traces, no reason to exclude
Winter	ATW11	67.81	69.17	0.334267316	4.353333333	99.02222222	118.8611351	Good traces, no reason to exclude
Winter	ATW12	57.56	59.21	0.477762335	1.333333333	98.18888889	130.7267251	Good traces, no reason to exclude
Winter	ATW13	48.08	49.7	0.56156406	1.72	92.1	153.8149647	Good traces, no reason to exclude
Winter	ATW14	35.05	37.16	1.003328578	2.58	92.35555556	130.855812	Good traces, no reason to exclude
Winter	ATW15	76.09	78.75	0.582643361	1.833333333	88.12222222	147.7230339	Good traces, no reason to exclude
Winter	ATW16	54.01	55.83	0.561624391	1.933333333	56.51111111	136.7614719	Good traces, no reason to exclude
Winter	ATW17	34.05	34.4	0.171316691	1.153333333	47.2	124.0898248	Good traces, no reason to exclude
Winter	ATW18	31.96	33.86	0.990821861	2.266666667	100	162.508444	Good traces, no reason to exclude
Winter	ATW19	27.64	29.14	0.904486252	1.366666667	50.72222222	141.3225722	Good traces, no reason to exclude
Winter	ATW20	37.01	38.29	0.576420787	1.451851852	91.85555556	123.8691495	Good traces, no reason to exclude
Winter	ATW21	50.79	50.82	0.009844458	1.326666667	93.86666667	138.1186291	Good traces, no reason to exclude
Winter	ATW22	25.56	26.63	0.697704747	1.993333333	85.96666667	135.90724	Good traces, no reason to exclude
Treatment	ID	Pre trial body mass (g)	Post trial body mass (g)	Change in body mass per day (%)	Mean Bite Counts (bites/min)	Mean Activity (% time active)	SMR (mg O2/h/kg)	Comments
Summer	ATS2	45.05	44.38	-0.247872734	1.164444444	97.17777778	187.8413138	Good traces, no reason to exclude
Summer	ATS3	34.33	36.17	0.893290611	3.295555556	90.12222222	126.216231	Good traces, no reason to exclude
Summer	ATS5	104.8	101.88	-0.46437659	0.786666667	66.92222222	155.7716401	Good traces, no reason to exclude
Summer	ATS6	48.9	51.51	0.889570552	4.624444444	94.43333333	225.2979789	Good traces, no reason to exclude
Summer	ATS7	57.19	54.42	-0.807250685	0.506666667	62.66296296	146.2588107	Good traces, no reason to exclude
Summer	ATS8	28.97	30.46	0.857208607	2.873333333	95.84444444	154.4300096	Good traces, no reason to exclude
Summer	ATS10	38.45	39.8	0.585175553	1.166666667	79.07777778	200.6507028	Good traces, no reason to exclude
Summer	ATS11	36.92	38.46	0.695196822	3.766666667	91.87777778	161.1854069	Good traces, no reason to exclude
Summer	ATS12	32.47	33.84	0.703213222	4.626666667	92.84444444	161.8381083	Good traces, no reason to exclude
Summer	ATS13	71.14	71.25	0.025770781	1.486666667	57.92592593	175.1443106	Good traces, no reason to exclude
Summer	ATS14	58.33	59.69	0.388593634	2.973333333	77.85555556	178.3828363	Good traces, no reason to exclude
Summer	ATS16	61.45	63.43	0.537021969	1.993333333	87.27777778		Died during respirometry
Summer	ATS17	49.82	50.82	0.334537669	2.486666667	97.86666667	209.211239	Good traces, no reason to exclude
Treatment	ID	Pre trial body mass (g)	Post trial body mass (g)	Change in body mass per day (%)	Mean Bite Counts (bites/min)	Mean Activity (% time active)	SMR (mg O2/h/kg)	Comments
Heatwave	ATHW1	85.18	80.14	-0.657431322	1.153333333	99.72222222	183.9687929	Good traces, no reason to exclude
Heatwave	ATHW2	44.38	43.68	-0.175254118	1.826666667	99.87777778	166.6366385	Good traces, no reason to exclude
Heatwave	ATHW3	36.17	34.51	-0.50993764	4.06	99.84444444		MO2 data excluded as background respiration >10% SMR
Heatwave	ATHW4	101.88	97.84	-0.440605505	1.386666667	96.74444444	167.7834396	Good traces, no reason to exclude
Heatwave	ATHW5	51.51	46.45	-1.091481697	5.033333333	94.97777778	228.5894765	Good traces, no reason to exclude
Heatwave	ATHW6	54.42	48.43	-1.222998081	0.6	99.72222222		Died during feeding trials
Heatwave	ATHW7	41.11	36.79	-1.167599124	4.906666667	100		MO2 data excluded as background respiration >10% SMR
Heatwave	ATHW8	38.48	37.83	-0.187687688	2.64	100	227.4664036	Good traces, no reason to exclude
Heatwave	ATHW9	52.6	49	-0.760456274	3.38	98.25555556		MO2 data excluded as background respiration >10% SMR
Heatwave	ATHW10	71.55	66.99	-0.708129513	3.306666667	99.68888889	161.5656394	Good traces, no reason to exclude
Heatwave	ATHW11	31.92	30.01	-0.664856586	1.413333333	99.25555556	301.2834621	Good traces, no reason to exclude
Heatwave	ATHW12	31.16	26.56	-1.640279561	0.64	75.2	291.3083229	Good traces, no reason to exclude
Heatwave	ATHW16	45.96	44.1	-0.449666377	4.306666667	99.46666667	200.4264417	Good traces, no reason to exclude
Heatwave	ATHW17	32.78	31.31	-0.498271304	1.393333333	82.87777778	227.9518584	Good traces, no reason to exclude
Heatwave	ATHW19	50.99	45.63	-1.167985008	1.693333333	98.77777778		Died during feeding trials
Heatwave	ATHW20	43.69	38.95	-1.20546273	1.06	97.28888889		Died during feeding trials
Heatwave	ATHW21	41.79	38.14	-0.970460769	1.353333333	94.22222222	311.8198254	Good traces, no reason to exclude
